# Supplementary material for: CMBD: a manually curated cancer metabolic biomarker knowledge database
Source: Database (Oxford). 2021 Mar 9;2021:baaa094. doi: 10.1093/database/baaa094 (PMC7947571; doi:10.1093/database/baaa094)
Supplement: baaa094_Supp [file baaa094_supp.zip]

Archive with 2 entries (2 files):
- Supplemental file 1.doc
- Supplemental file 2.doc
